# Supplementary material for: Phytochemical Characterization and Anti-Biofilm Activity of Primula veris L. Roots
Source: Molecules. 2025 Apr 10;30(8):1702. doi: 10.3390/molecules30081702 (PMC12029431; doi:10.3390/molecules30081702)
Supplement: Supplementary file 1 [file molecules-30-01702-s001.zip]

Archive with 2 entries (2 files):
- molecules-3525829-supplementary/Supplementary_I.pdf
- molecules-3525829-supplementary/Supplementary_II.pdf
